# Supplementary material for: Influence of NAFLD and bariatric surgery on hepatic and adipose tissue mitochondrial biogenesis and respiration
Source: Nat Commun. 2022 May 25;13:2931. doi: 10.1038/s41467-022-30629-5 (PMC9132900; doi:10.1038/s41467-022-30629-5)
Supplement: Supplementary file 7 — Source Data [file 41467_2022_30629_MOESM7_ESM.xlsx]

## Sheet: Fig 2a-2f
Figure 2a	CON subj 1	subj 2	subj 3	subj 4	subj 5	subj 6	NAFL- subj 1	subj 2	subj 3	subj 4	subj 5	subj 6	subj 7	subj 8	subj 9	subj 10	subj 11	subj 12	subj 13	subj 14	subj 15	subj 16	subj 17	subj 18	subj 19	subj 20	subj 21	subj 22	subj 23	subj 24	subj 25	subj 26	subj 27	subj 28	subj 29	subj 30	Median tjek	NAFL+ subj 1	subj 2	subj 3	subj 4	subj 5	subj 6	subj 7	subj 8	subj 9	subj 10	subj 11	subj 12
GM	7.6	5.9	4.5	3.1	4	2.6	5.7	5.1	6.1	5.9	7.6	4.3	6.2	5.6	7.5	4.6	3.1	8.2	2.8	6.8	5.5	5.7	4.9	4.9	5	2.9	2.4	3.9	1.8	4.6	3.6	6.3	6.6	4.7	5.3	3.9	Median tjek	5.5	8.1	7.5	6.9	11.8	4.8	6.1	10.2	5.2	6.6	2.5	4.4
GMD	11.5	9.4	6.6	3.2	8.6	3.3	9.2	10.2	11.6	8.9	8.5	3.1	10.2	8.9	6.4	9.8	3.1	7.9	3.4	10	6.8	5.5	5.6	7.6	8.3	3.2	5.4	5.1	3.3	6	4.7	7.5	7.2	7.8	6.8	5.5		20.8	8.3	10.2	9	12.6	15.7	8.5	9.5	5.1	7.4	4.7	6.3
GMOD	13.7	20.6	8.5	8.7	15.2	3.6	16.5	12.3	25	16.7	13	4.2	16.1	12.7	12.3	15.6	9.9	17.2	4.2	19.1	13.5	9.3	11	13.2	20.1	5.4	9.9	8.4	6	13	5.4	12.4	11.5	22.2	14.7	11.6		32.8	6.4	15.2	18	13.7	38.5	11.2	20.5	11.4	13.4	8.5	18
GMOSD/OXPHOSmax	20.7	44.3	15.7	19.6	34	37	34.9	33	44.4	27.7	29.6	16.1	31.6	25.2	24.8	34.5	26.2	33.1	22.8	33.9	31.4	20.1	15.7	36.6	39.8	14.5	37.5	32.7	25.1	21.4	18	30.7	21.6	46.7	36.4	32		65.2	41.1	25.1	40.4	38.6	49.9	31.9	49.9	18	27.5	24	44.5
FCCP	31	96.3	26.4	31.5	57.7	40	51.9	68.6	84.3	48	48.8	23.6	44.3	54	41.1	49.9	63.1		27	41.1	41.4	30.9	18.6	49.1	40.3	25.8	57.9	41.8	34.7	42.3	24.6	41.1	28.7	76.1	68	54			53	58.7	76.1	49.1	62.8	44.9	70.1	27.2	32	31.7	95.3
Figure 2b	CON subj 1	subj 2	subj 3	subj 4	subj 5	subj 6	subj 7	NAFL- subj 1	subj 2	subj 3	subj 4	subj 5	subj 6	subj 7	subj 8	subj 9	subj 10	subj 11	subj 12	subj 13	subj 14	subj 15	subj 16	subj 17	subj 18	subj 19	subj 20	subj 21	subj 22	subj 23	subj 24	subj 25	subj 26	NAFL+ subj 1	subj 2	subj 3	subj 4	subj 5	subj 6	subj 7	subj 8	subj 9	subj 10	subj 11	subj 12	subj 13	subj 14	subj 15	subj 16
GM	10	2.7	5.8	4.6	3.3	4.6	2.3	10.9	5.2	6.3	7.3	14.2	6.4	2.5	5.9	1.4	3.2	3	3.7	2.6	4.3	2.4	4	1.2	3.1	5.1	4.4	3.8	5.3	2.8	4.6	5.9	4.2	14.3	12.7	4.4	4.2	11	4.7	13.5	10.3	6.7	10.5	6.3	5.9	4.2	4.4	8.3	2.5
GMD	14.2	3.2	8.6	6	4.2	8	2.9	6.3	16.5	7.5	8.1	19.3	7.6	5.4	9.1	1.9	1.8	3.2	2.8	2.7	6.1	1.8	4.7	4.8	5.1	7	6.3	5.3	7	5.2	9.4	7	6.5	16.2	17.2	4.4	4.1	13	7.7	19.1	10.8	6.8	13.7	10.8	5.6	5	4.9	8	6.9
+Rotenone	6.5	2	3.3	4.8	3.3	3.8	1.1	9.1	7.6	3.3	5.8	11.4	2.7	4.5	3.4	1.2	1.4	0.1	2.9	0.6	2.9	2.2	3.4	0	1.8	2.9	2.7	2.2	4.7	3	4.3	4.6	2	17	14.4	5.2	2.8	15.7	4.9	11.3	7.9	4.9		10.4	5.6	2.3	2.1	7.6	2.7
+Succinate	28.7	21.7	42.9	18.1	15.4	41.2	34.4	4.1	30.4		25.5	36.7	38.4	18.5	36.8	9.5	8.2	29.2	11.3	11.6	26.4	6.9	16.5	24	12	35	20.8	23.8	34.5	22.9	53.4	35.1	32.2	42.3	45.2	20	26	35.1	38.4	36.6	38.4		42.8	42.1	13.3	32.2	22.4	46.4	32.1
+Antimycin A	8.5	3.1	1.6	5.6	3	2	2.2	4.8	4.8	2.5	3.9	8.6	4			2.3	0.4	0.1	1.4	1.8	4.7	4.8	3.7	0.6	1.8	4.3	4.5	1.7	2.3	3.8	3.3	4.2	15.8	9.5	11	6.9	5.4	6.3		8.8	18.4		2.7	3.2	6.9	4.1	2	4.7	3.6
+TMPD+asc		29.4	72.4		25.3	66.3	37.1			44						31		32.4	30.1	10.4	22.4	28.1	25.7	19.2	29.2	30.7	40.6	40.5	33	32.9	43.2	38.3	32.3												22.2	30.1	19		35.3
Figure 2c ny CSA	CON subj 1	subj 2	subj 3	subj 4	subj 5	subj 6	NAFL- subj 1	subj 2	subj 3	subj 4	subj 5	subj 6	subj 7	subj 8	subj 9	subj 10	subj 11	subj 12	subj 13	subj 14	subj 15	subj 16	subj 17	subj 18	subj 19	subj 20	subj 21	subj 22	subj 23	subj 24	subj 25	subj 26	subj 27	subj 28	subj 29	subj 30		NAFL+ subj 1	subj 2	subj 3	subj 4	subj 5	subj 6	subj 7	subj 8	subj 9	subj 10	subj 11	subj 12
Baseline	0.34	0.19	0.68	0.21	0.12	0.14	0.73	0.89	0.3	1.09	0.83	0.38	0.51	0.35	0.34	0.28	0.01	0.46	0.17	0.27	0.43	0.4	0.4	0.35	0.22	0.22	0.16	0.05	0	0.06	0.16	0.27	1.17	0.27	0.35	0.13	1.08	1.08	0.34	0.61	0.21	1.22	0.43	0.62	3.55	0.26	0.21	0.23	0.64
GM2	0.56	0.42	0.93	0.27	0.25	0.21	0.52	0.67	0.55	1.09	1.09	0.41	0.93	0.42	0.63	0.35	0.65	0.8	0.27	0.56	0.62	0.61	0.48	0.48	0.38	0.43	0.37	0.37	0.16	0.37	0.29	0.51	1.23	0.42	0.42	0.27	0.41	0.41	0.84	0.99	0.6	1.49	0.79	0.47	2.55	0.33	0.46	0.17	0.52
GMD	0.84	0.67	1.36	0.28	0.54	0.26	0.84	1.34	1.05	1.65	1.21	0.3	1.52	0.66	0.53	0.75	0.65	0.77	0.33	0.83	0.76	0.59	0.54	0.75	0.64	0.47	0.84	0.48	0.3	0.48	0.38	0.6	1.34	0.69	0.54	0.39	1.56	1.56	0.86	1.34	0.78	1.59	2.57	0.66	2.38	0.33	0.52	0.32	0.75
GMOD	1	1.47	1.73	0.75	0.96	0.28	1.51	1.62	2.25	3.09	1.86	0.4	2.4	0.95	1.03	1.19	2.06	1.67	0.4	1.58	1.52	1	1.07	1.29	1.55	0.79	1.55	0.79	0.54	1.05	0.44	1	2.14	1.96	1.17	0.81	2.47	2.47	0.66	2	1.57	1.73	6.31	0.87	5.13	0.73	0.94	0.57	2.14
GMOD/OXPHOSmax	1.51	3.16	3.2	1.69	2.14	2.91	3.2	4.34	4	5.13	4.23	1.55	4.72	1.88	2.07	2.63	5.46	3.21	2.19	2.8	3.53	2.16	1.52	3.59	3.06	2.13	5.86	3.08	2.26	1.73	1.45	2.48	4	4.13	2.89	2.24	4.9	4.9	4.24	3.3	3.51	4.89	8.18	2.47	12.48	1.15	1.92	1.61	5.3
FCCP	2.26	6.88	5.38	2.72	3.63	3.15	4.76	9.03	7.59	8.89	6.97	2.27	6.61	4.03	3.43	3.81	13.14		2.6	3.4	4.65	3.32	1.81	4.81	3.1	3.79	9.05	3.94	3.13	3.41	1.98	3.31	5.32	6.73	5.4	3.77			5.46	7.72	6.62	6.22	10.3	3.48	17.53	1.74	2.24	2.13	11.35
Figure 2d	CON subj 1	subj 2	subj 3	subj 4	subj 5	subj 6	NAFL- subj 1	subj 2	subj 3	subj 4	subj 5	subj 6	subj 7	subj 8	subj 9	subj 10	subj 11	subj 12	subj 13	subj 14	subj 15	subj 16	subj 17	subj 18	subj 19	subj 20	subj 21	subj 22	subj 23	subj 24	subj 25	NAFL+ subj 1	subj 2	subj 3	subj 4	subj 5	subj 6	subj 7	subj 8	subj 9	subj 10	subj 11	subj 12	subj 13	NASH subj 1	subj 2	subj 3	subj 4	subj 5
GM2	0.73	0.41	0.94	0.28	0.29	0.18	1	0.68	1.17	1.04	0.62	0.19	0.57	0.13	0.26	0.34	0.4	0.25	0.42	0.18	0.59	0.19	0.29	0.46	0.35	0.31	0.43	0.52	0.41	0.47	0.29	0.95	0.43	1.45	0.41	1.3	1.1	0.81	1.58	0.38	0.29	0.3	0.99	0.23	0.76	0.55	0.42	0.59	0.48
GMD	1.04	0.61	1.22	0.36	0.5	0.23	0.58	2.17	1.39	1.16	0.73	0.4	0.88	0.18	0.15	0.36	0.3	0.26	0.6	0.14	0.69	0.75	0.48	0.63	0.51	0.43	0.56	0.96	0.83	0.56	0.45	1.29	0.42	1.71	0.67	1.37	1.11	1.06	2.7	0.36	0.35	0.33	0.95	0.63	0.97	0.51	0.52	0.7	0.37
+Rotenone	0.47	0.24	0.98	0.28	0.24	0.09	0.83	1	0.61	0.83	0.26	0.34	0.33	0.12	0.12	0.01	0.31	0.06	0.28	0.17	0.5	0	0.17	0.26	0.22	0.18	0.38	0.56	0.38	0.37	0.14	1.08	0.29	2.07	0.43	1	0.8		2.6	0.36	0.16	0.14	0.9	0.25	0.39	0.49	0.42	0.24	0.39
+Succinate	2.09	3.06	3.69	1.33	2.59	2.71	0.38	4		3.64	3.69	1.38	3.57	0.91	0.68	3.28	1.22	1.13	2.59	0.53	2.43	3.75	1.13	3.15	1.68	1.92	2.78	4.24	4.73	2.79	2.25	3.4	2.68	4.62	3.34	4.86		3.32	10.53	0.85	2.25	1.5	5.52	2.94	2.15	2.89	1.72	2.34	1.69
+AntimycinA	0.62	0.11	1.14	0.26	0.13	0.17	0.44	0.63	0.46	0.56	0.38			0.22	0.03	0.01	0.15	0.17	0.46	0.37	0.54	0.09	0.17	0.39	0.36	0.14	0.19	0.7	0.29	0.33	1.1	0.83	0.56	0.83		2.33		0.21	0.8	0.44	0.29	0.13	0.56	0.33	0.61		0.42	0.21	0.13
+TMPD+asc		5.17		2.18	4.17	2.92			8.15					2.98		3.64	3.24	1.01	2.2	2.16	3.78	3	2.75	2.77	3.27	3.27	2.66	6.09	3.82	3.04	2.26									1.42	2.1	1.28		3.24			2.23
Figure 2e	CON subj 1	subj 2	subj 3	subj 4	subj 5	subj 6	NAFL- subj 1	subj 2	subj 3	subj 4	subj 5	subj 6	subj 7	subj 8	subj 9	subj 10	subj 11	subj 12	subj 13	subj 14	subj 15	subj 16	subj 17	subj 18	subj 19	subj 20	subj 21	subj 22	subj 23	subj 24	subj 25	subj 26	subj 27	subj 28	subj 29	subj 30	NAFL+ subj 1	subj 2	subj 3	subj 4	subj 5	subj 6	subj 7	subj 8	subj 9	subj 10	subj 11	NASH subj 1	subj 2
GM	0.01367	0.00711	0.01628	0.00747	0.00566	0.00493	0.01186	0.01209	0.01374	0.0124	0.01327	0.01279	0.01337	0.01079	0.0133	0.00886	0.00575	0.01615	0.00639	0.01476	0.01052	0.01043	0.01082	0.01254	0.01051	0.00929	0.0072	0.00766	0.0042	0.00782	0.00717	0.01705	0.02191	0.01121	0.00929	0.00889	0.01315	0.01496	0.01625	0.01316	0.02426	0.01098	0.01293	0.02859	0.0107	0.00873	0.01433	0.02962	0.01574
GMD	0.02051	0.0113	0.02382	0.00773	0.01212	0.00614	0.01913	0.02417	0.02614	0.01871	0.01484	0.00922	0.02199	0.01715	0.01135	0.01887	0.00571	0.01556	0.00776	0.02171	0.01301	0.01007	0.01237	0.01945	0.01745	0.01026	0.0162	0.01002	0.00769	0.01019	0.00936	0.02029	0.02383	0.01861	0.01193	0.01256	0.04971	0.01533	0.02211	0.01717	0.0259	0.03593	0.01802	0.02663	0.01049	0.0125	0.02428	0.04918	0.01931
GMOD	0.02459	0.02482	0.03049	0.02093	0.02147	0.00666	0.03432	0.02915	0.05633	0.0351	0.0227	0.01249	0.03471	0.02448	0.02181	0.03003	0.01818	0.03387	0.00959	0.04147	0.02583	0.01702	0.02429	0.03378	0.04226	0.01731	0.02969	0.0165	0.01399	0.02209	0.01075	0.03355	0.038	0.05296	0.02596	0.02619	0.07839	0.01182	0.03294	0.03434	0.02817	0.0881	0.02375	0.05746	0.02345	0.03573	0.0444	0.06931	0.03799
GMOSD/OXPHOSmax	0.03712	0.05344	0.05628	0.04702	0.04797	0.06896	0.07259	0.0782	0.10005	0.05822	0.05169	0.04789	0.06813	0.04857	0.04397	0.06642	0.04809	0.06518	0.05205	0.0736	0.06008	0.03679	0.03467	0.09365	0.08368	0.04647	0.11248	0.06424	0.05851	0.03636	0.03583	0.08306	0.07119	0.1114	0.06415	0.07261	0.15583	0.07591	0.0544	0.07707	0.07936	0.11419	0.06764	0.13985	0.03702	0.08833	0.09467	0.10577	0.08333
FCCP	0.05539	0.11626	0.09451	0.07571	0.08138	0.07471	0.10795	0.16256	0.18995	0.10088	0.08523	0.0702	0.09552	0.10409	0.07287	0.09607	0.11576		0.06164	0.08923	0.07922	0.05655	0.04108	0.12564	0.08474	0.08269	0.17367	0.08212	0.08089	0.07187	0.04896	0.1112	0.09468	0.18154	0.11983	0.1224		0.09789	0.12722	0.14517	0.10095	0.14371	0.09521	0.19647	0.05594	0.18916	0.14878	0.14337	0.14169
Figure 2f	CON subj 1	subj 2	subj 3	subj 4	subj 5	subj 6	subj 7	NAFL- subj 1	subj 2	subj 3	subj 4	subj 5	subj 6	subj 7	subj 8	subj 9	subj 10	subj 11	subj 12	subj 13	subj 14	subj 15	subj 16	subj 17	subj 18	subj 19	subj 20	subj 21	subj 22	subj 23	subj 24	subj 25	subj 26	NAFL+ subj 1	subj 2	subj 3	subj 4	subj 5	subj 6	subj 7	subj 8	subj 9	subj 10	subj 11	subj 12	subj 13	subj 14	NASH subj 1	subj 2
GM	0.0179	0.00587	0.007	0.0165	0.00792	0.00649	0.00429	0.02267	0.01232	0.01618	0.01275	0.03019	0.01904	0.00482	0.01162	0.0032	0.00695	0.00574	0.00677	0.00574	0.011	0.00505	0.01282	0.0036	0.00609	0.01189	0.00748	0.00756	0.01434	0.00923	0.01097	0.0104	0.00952	0.03069	0.03035	0.00968	0.00776	0.02384	0.00897	0.01756	0.02118	0.01533	0.02226	0.01766	0.01213	0.01647	0.00574	0.01804	0.0085
GMD	0.02541	0.00696	0.01038	0.02152	0.01008	0.01128	0.00541	0.0131	0.0391	0.01198	0.01415	0.04103	0.02261	0.01041	0.01792	0.00434	0.00391	0.00612	0.00512	0.00596	0.01561	0.00378	0.01506	0.0144	0.01002	0.01632	0.0107	0.01055	0.01894	0.01714	0.02242	0.01234	0.01474	0.03476	0.04111	0.00968	0.00757	0.02818	0.01469	0.02484	0.0222	0.01556	0.02905	0.03027	0.01152	0.01588	0.01585	0.02298	0.00786
+Rotenone	0.01163	0.00435	0.00398	0.01722	0.00792	0.00536	0.00205	0.01893	0.01801	-0.029	0.01013	0.02423	0.00803	0.00867	0.0067	0.00274	0.00304	0.00019	0.00531	0.00133	0.00742	0.00463	0.0109	0	0.00354	0.00676	0.00459	0.00438	0.01272	0.00989	0.01026	0.00811	0.00454	0.03648	0.03442	0.01144	0.00517	0.03403	0.00935	0.01469	0.01624	0.01121		0.02915	0.01152	0.01509	0.0062	0.0093	0.0075
+Succinate	0.05136	0.04719	0.05179	0.06492	0.03697	0.05811	0.0642	0.00853	0.07204		0.04453	0.07802	0.11422	0.03566	0.07247	0.02169	0.0178	0.05587	0.02068	0.02562	0.06755	0.01451	0.05288	0.07199	0.02358	0.08159	0.03534	0.04737	0.09334	0.07548	0.12739	0.06186	0.07302	0.09077	0.10803	0.04401	0.04802	0.07607	0.07325	0.04759	0.07895		0.09075	0.11799	0.02735	0.0921	0.07373	0.05108	0.04432
+Antimycin A	0.01521	0.00674	0.00193	0.02009	0.0072	0.00282	0.00411	0.00998	0.01137		0.00681	0.01828	0.0119			0.00525	0.00087	0.00019	0.00256	0.00398	0.01203	0.01009	0.01186	0.0018	0.00354	0.01002	0.00765	0.00338	0.00622	0.01252	0.00787	0.0074	0.03583	0.02039	0.02629	0.01518	0.00997	0.01365		0.01144	0.03783		0.00573	0.00897	0.01419	0.00933	0.00827	0.01443
+TMPD+asc		0.06398	0.08737		0.06073	0.09351	0.06924									0.07078		0.062	0.05509	0.02297	0.05732	0.05908	0.08237	0.05759	0.05737	0.07156	0.06898	0.08061	0.08929	0.10844	0.10305	0.0675	0.07324												0.04566		0.08107
MtDNA liver baseline	CON	NAFL-	NAFL+	NASH		CSA liver baseline	CON	NAFL-	NAFL+	NASH
subj 1	558.8	480.8	418.4	526.6			13.7	10.9	13.3	12.5
subj 2	828.4	422	541.4	476.4			14	7.6	9.7	7.3
subj 3	278.8	443.8	461.4	531			4.9	11.1	7.6	7.9
subj 4	416.6	475.8	524.2	570.8			11.6	5.4	11.5	11
subj 5	709	572.6	486.4	501.2			15.9	7	7.9	11.1
subj 6	535.8	336.2	437	495.2			12.7	10.4	6.1	12
subj 7	469.8	463.8	471.6	531.6				6.7	12.9	13.1
subj 8		518.8	356.8	511.2				13.4	4	12.8
subj 9		564	486.2	415.2				12	15.6	10.4
subj 10		519.4	544.6	508.2				13.1	14.3	6
subj 11		545	503.8	420.4				4.8	14.9	12.7
subj 12		507.8	435.4	593				10.3	8.4	7.5
subj 13		438		450.2				10.4	10.9	9.8
subj 14		460.6						12.1
subj 15		522.6						8.9
subj 16		546.4						9.3
subj 17		452.8						10.3
subj 18		390.8						10.2
subj 19		475.6						13
subj 20		312						6.8
subj 21		333.4						6.4
subj 22		509						10.6
subj 23		429						11.1
subj 24		588.6						12.4
subj 25		502.4						12.4
subj 26		369.6						12.4
subj 27		303.4						5.4
subj 28		419.2						11.3
subj 29		567.4						12.6
subj 30		441						14.3
[truncated: 14 more columns]

## Sheet: Fig 3a-3f
Figure 3a	CON subj 1	subj 2	subj 3	subj 4	subj 5	subj 6	subj 7	subj 8	subj 9	NAFL- subj 1	subj 2	subj 3	subj 4	subj 5	subj 6	subj 7	subj 8	subj 9	subj 10	subj 11	subj 12	subj 13	subj 14	subj 15	subj 16	subj 17	subj 18	subj 19	subj 20	subj 21	subj 22	subj 23	subj 24	subj 25	subj 26	subj 27	subj 28	subj 29	subj 30	NAFL+ subj 1	subj 2	subj 3	subj 4	subj 5	subj 6	subj 7	subj 8	subj 9	subj 10
GM	0.05	0.11	0.12	0.08	0.17	0.07	0.1	0.25	0.02	0.05	0.05	0.11	0.01	0.05	0.05	0.12	0.07	0.09	0.01	0.03	0.05	0.01	0.12	0.02	0.06	0.06	0.06	0.11	0	0.07	0.07	0.06	0.05	0.08	0.07	0.11	0.07	0.06	0.05	0.02	0.02	0.03	0.08	0.02	0.05	0.06	0.05	0.06	0.14
GMD	0.56	0.78	0.45	0.45	0.68	0.4	0.6	1.71	0.19	0.26	0.27	0.43	0.12	0.4	0.13	0.58	0.6	0.48	0.35	0.46	0.42	0.03	0.65	0.23	0.38	0.35	0.26	0.37	0.3	0.48	0.39	0.4	0.22	0.48	0.52	0.58	0.48	0.55	0.61	0.11	0.04	0.21	0.46	0.11	0.26	0.28	0.51	0.48	0.61
GMOD	1.13	1.27	0.92	0.78	1.43	0.73	1.18	2.96	0.39	0.63	0.43	0.73	0.21	0.18	0.2	1.35	1.23	0.63	0.7	0.86	0.77	0.15	1.13	0.6	0.61	0.62	0.46	0.69	0.5	0.98	0.64	0.52	0.39	0.82	0.86	1.1	0.94	1.06	0.94	0.21	0.05	0.36	0.69	0.17	0.45	0.48	0.88	0.69	0.88
GMOSD/OXPHOSmax	1.83	2.4	1.97	1.51	3.42	1.43	1.86	4.61	0.78	1.47	0.82	1.8	0.49	0.68	0.59	2.04	2.33	1.46	1.7	1.66	1.3	0.32	1.79	0.99	1	0.8	0.8	1.11	0.96	1.58	1.18	0.84	0.63	1.55	1.43	1.77	1.62	1.76	1.92	0.81	0.46	0.7	1.51	0.57	1.1	0.85	1.67	1.21	1.75
FCCP	2.32	3.03	2.74	1.85	3.86	1.62	2.71	5.81	0.94	1.79	1.04	2.44	0.51	0.67	0.7	2.45	2.78	1.62	1.95	1.99	1.33	0.46	2.24	1.2	1.26	0.8	0.94		1.13	1.96	1.35	1.06	0.87	1.82	1.68	1.52	1.87	2.11	2.56	0.87	0.58	0.93	1.74	0.68	1.21	1.03	1.86	1.5	1.84
Figure 3b	CON subj 1	subj 2	subj 3	subj 4	subj 5	subj 6	subj 7	subj 8	subj 9	NAFL- subj 1	subj 2	subj 3	subj 4	subj 5	subj 6	subj 7	subj 8	subj 9	subj 10	subj 11	subj 12	subj 13	subj 14	subj 15	subj 16	subj 17	subj 18	subj 19	subj 20	subj 21	subj 22	subj 23	subj 24	subj 25	subj 26	subj 27	subj 28	subj 29	NAFL+ subj 1	subj 2	subj 3	subj 4	subj 5	subj 6	subj 7	subj 8	subj 9	subj 10	subj 11
GM	0.06	0.05	0.12	0.11	0.1	0.06	0.06	0.14	0.09	0.03	0.06	0.05	0.06	0.07	0.03	0.08	0.17	0.01	0.03	0	0.08	0.08	0.04	0.06	0	0.04	0.03	0.07	0.04	0.03	0.04	0.04	0.03	0.06	0.05	0.09	0.03	0.08	0.05	0.01	0.07	0.03	0.05	0.05	0.08	0.07	0.03	0.02	0.01
GMD	0.42	0.52	0.52	0.5	0.98	0.48	0.51	0.91	0.6	0.29	0.26	0.22	0.23	0.27	0.1	0.37	0.48	0.28	0.34	0.35	0.3	0.32	0.31	0.27	0.22	0.28	0.4	0.38	0.2	0.38	0.24	0.3	0.26	0.32	0.41	0.63	0.45	0.43	0.31	0.07	0.12	0.3	0.41	0.09	0.23	0.4	0.3	0.29	0.3
GMOD	0.65	0.73	0.77	0.74		0.68	0.61	1.61	0.84	0.36	0.33	0.23	0.35	0.08	0.09	0.5	0.53	0.36	0.38	0.48	0.35	0.47	0.55	0.46	0.41	0.51	0.58	0.41	0.26	0.58	0.32	0.5	0.35	0.43	0.57	0.89	0.61	0.69	0.46	0.1	0.15	0.44	0.57	0.12	0.29	0.5	0.49	0.39	0.44
GMOSD/OXPHOSmax	1.06	1.33	1.82	1.28	2.59	1.32	1.3	3.16	1.43	1.06	0.67	0.85	0.8	0.54	0.57	1.09	1.04	0.99	1.08	0.96	0.69	0.88	0.88	0.9	0.7	0.68	0.95	0.81	0.36	1.08	0.65	0.84	0.55	0.85	0.93		1.14	1.15	0.91	0.42	0.65	0.84	0.88	0.57	0.83	0.95	0.9	0.64	0.87
FCCP	1.34	1.69	2.4	1.54	3.16	1.58	1.51	3.78	1.94	1.36	0.96	1.02	1.07	0.6	0.72	1.44	1.44	1.29	1.37	1.1		1.08	1.31	1.04	0.97	0.68	1.13	0.86	0.37	1.37	0.83	1.08	0.78	1.13	1.18		1.51	1.85	1.09	0.49	0.71	1.13	1.12	0.72	0.96	1.11	1.07	0.94	1
Figure 3c	CON subj 1	subj 2	subj 3	subj 4	subj 5	subj 6	subj 7	subj 8	NAFL- subj 1	subj 2	subj 3	subj 4	subj 5	subj 6	subj 7	subj 8	subj 9	subj 10	subj 11	subj 12	subj 13	subj 14	subj 15	subj 16	subj 17	subj 18	subj 19	subj 20	subj 21	subj 22	subj 23	subj 24	subj 25	subj 26	subj 27	subj 28	subj 29	NAFL+ subj 1	subj 2	subj 3	subj 4	subj 5	subj 6	subj 7	subj 8	subj 9	subj 10	NASH subj 1	subj 2
GM	0.00027	0.00028	0.00024	0.00043	0.00047	0.00032	0.00097	7e-05	0.00018	0.00013	0.00038	4e-05	0.00017	0.00022	0.00038	0.00026	0.00033	3e-05	0.00015	0.0002	4e-05	0.00039	0.00024	0.00017	0.00023	0.0004	0	0.00028	0.00028	0.00035	0.0002	0.00025	0.00031	0.00028	0.00028	0.00019	0.00026	0.00011	8e-05	0.0001	0.00031	0.00021	0.00022	0.00017	0.00023	0.00038	0.00011	0.00079	0.00012
GMD	0.00307	0.00107	0.00135	0.00173	0.00271	0.00194	0.00665	0.00069	0.00092	0.00069	0.0015	0.00044	0.0014	0.00058	0.00185	0.00224	0.00177	0.00102	0.00236	0.00165	0.00011	0.00212	0.00154	0.00098	0.001	0.00135	0.00163	0.00192	0.00156	0.00233	0.00089	0.00152	0.0023	0.00147	0.00189	0.00178	0.00316	0.00058	0.00016	0.0007	0.00181	0.00109	0.00104	0.00172	0.00184	0.00163	0.00091	0.0022	0.00016
GMOD	0.0062	0.00218	0.00234	0.00363	0.00495	0.00382	0.01151	0.00141	0.00224	0.0011	0.00254	0.00077	0.00063	0.00089	0.0043	0.00459	0.00233	0.00204	0.00441	0.00303	0.00056	0.00369	0.00247	0.00173	0.00177	0.00252	0.00272	0.00391	0.00256	0.00303	0.00157	0.00261	0.0038	0.00278	0.0037	0.00343	0.00487	0.00111	0.00019	0.00119	0.00271	0.00189	0.00179	0.00297	0.00265	0.00301	0.00172	0.00348	0.00132
GMOSD/OXPHOSmax	0.01004	0.00466	0.00453	0.00869	0.00969	0.00603	0.01792	0.00282	0.00522	0.00209	0.00626	0.00181	0.00238	0.00263	0.00649	0.0087	0.0054	0.00495	0.00852	0.00512	0.0012	0.00584	0.00405	0.00224	0.00307	0.00406	0.00523	0.00631	0.00471	0.00489	0.00254	0.00492	0.00632	0.00447	0.00638	0.00569	0.00994	0.00428	0.00179	0.00232	0.00594	0.00463	0.00316	0.00564	0.00465	0.0059	0.00316	0.00745	0.00403
FCCP	0.01273	0.00649	0.00555	0.00981	0.01098	0.00878	0.02259	0.0034	0.00635	0.00265	0.00849	0.00188	0.00234	0.00313	0.0078	0.01037	0.00599	0.00567	0.01021	0.00524	0.00173	0.00731	0.0051	0.00224	0.00361		0.00615	0.00782	0.00539	0.00617	0.00351	0.00578	0.00742	0.00384	0.00736	0.00682	0.01326	0.00459	0.00226	0.00308	0.00684	0.00509	0.00383	0.00629	0.00576	0.00678	0.00377	0.00758
Figure 3d	CON subj 1	subj 2	subj 3	subj 4	subj 5	subj 6	subj 7	subj 8	subj 9	NAFL- subj 1	subj 2	subj 3	subj 4	subj 5	subj 6	subj 7	subj 8	subj 9	subj 10	subj 11	subj 12	subj 13	subj 14	subj 15	subj 16	subj 17	subj 18	subj 19	subj 20	subj 21	subj 22	subj 23	subj 24	subj 25	subj 26	subj 27	NAFL+ subj 1	subj 2	subj 3	subj 4	subj 5	subj 6	subj 7	subj 8	subj 9	subj 10	subj 11	subj 12	subj 13
GM	0.00021	0.0002	0.00047	0.00046	0.00041	0.0002	0.00028	0.00091	0.00033	0.00014	0.0003	0.00018	0.00022	0.00019	0.00032	0.00061	-0.00023	0.00013	-5e-05	0.0004	0.00014	0.00033	0	0.00022	0.00012	0.00024	0.00015	0.00014	0.00019	0.00021	0.00011	0.00033	0.00015	0.00033	0.00015	0.00056	0.00023	6e-05	0.00023	0.00017	0.00018	0.00021	0.00033	0.00024	9e-05	8e-05	4e-05	0.00026	0.00051
GMD	0.00149	0.00205	0.00202	0.00208	0.00399	0.00159	0.00234	0.00589	0.00222	0.00135	0.00132	0.00081	0.00083	0.00062	0.00148	0.00172	0.00093	0.00144	0.00163	0.0015	0.00111	0.00147	0.00074	0.00156	0.0016	0.0013	0.00073	0.00179	0.00111	0.0016	0.00095	0.00177	0.00126	0.00232	0.00218	0.00302	0.00144	0.00042	0.0004	0.00167	0.00151	0.00037	0.00096	0.00138	0.00094	0.0011	0.00107	0.00173	0.00232
GMOD	0.00231	0.00287	0.00299	0.00308		0.00226	0.0028	0.01041	0.0031	0.00167	0.00168	0.00084	0.00127	0.00056	0.002	0.0019	0.0012	0.00161	0.00224	0.00175	0.00198	0.00251	0.00139	0.00284	0.00231	0.0014	0.00095	0.00273	0.00148	0.00266	0.00129	0.00238	0.00175	0.00328	0.00295	0.00485	0.00213	0.00059	0.00049	0.00245	0.0021	0.0005	0.00121	0.00172	0.00154	0.00148	0.00157	0.00272	0.00307
GMOSD/OXPHOSmax	0.00377	0.00523	0.00707	0.00532	0.01054	0.00438	0.00596	0.02044	0.00528	0.00493	0.0034	0.00312	0.0029	0.00352	0.00436	0.00374	0.00329	0.00459	0.00448	0.00346	0.00316	0.0049	0.00237	0.00379	0.00379	0.00277	0.00132	0.00509	0.00301	0.00448	0.00202	0.00471	0.00285		0.00552	0.00808	0.00422	0.00249	0.00214	0.00468	0.00325	0.00237	0.00345	0.00327	0.00283	0.00243	0.00311	0.00503	0.00595
FCCP	0.00477	0.00665	0.00932	0.0064	0.01286	0.00525	0.00692	0.02445	0.00717	0.00632	0.00488	0.00374	0.00387	0.00445	0.00575	0.00517	0.00429	0.00582	0.00513		0.0047	0.00567	0.00328	0.00379	0.00451	0.00294	0.00135	0.00645	0.00385	0.00576	0.00286	0.00626	0.00361		0.00731	0.01299	0.00505	0.00291	0.00234	0.00629	0.00413	0.00299	0.00399	0.00383	0.00336	0.00357	0.00357	0.00679	0.00762
Figure 3f	CON subj 1	subj 2	subj 3	subj 4	subj 5	subj 6	subj 7	subj 8	NAFL- subj 1	subj 2	subj 3	subj 4	subj 5	subj 6	subj 7	subj 8	subj 9	subj 10	subj 11	subj 12	subj 13	subj 14	subj 15	subj 16	subj 17	subj 18	subj 19	subj 20	subj 21	subj 22	subj 23	subj 24	subj 25	subj 26	subj 27	subj 28	subj 29	NAFL+ subj 1	subj 2	subj 3	subj 4	subj 5	subj 6	subj 7	subj 8	subj 9	subj 10	subj 11	subj 12
VAT	108.8	111.8	153	76.8	137.8	184.3	177.5	71.4	73.6	85.5	59	98.3	73.5	64.9	73.3	84.5	67.3	57.6		93	77.6	91.3	99	76.1	79	55.6	60.5	61	73.6	100.8	79	77.5	90.3	141.8	69.5	151	58.3	68.3	57.3	73.5	52.6	49.4	63.6	71.9	70	72.3	71.6	55.5	55.1
SAT	86.3	68.1	95	57.2	82	82.5	102	86	62.4	50.5	57.1	57	62.3	53.6	62.4	50.9	52.3	63.8	65.5	56.8	59.8	55.5	55.4	54.3	67.1	64.5	63.5	50.4	88	64.8	53.3	60.4	56.8	70.5	52.3			53.1	47.9	65.1	56.9	51.9	54.8	52.6	48.9	56.1	59.5	57.4	51.6
Figure 3f	CON subj 1	subj 2	subj 3	subj 4	subj 5	subj 6	subj 7	subj 8	NAFL- subj 1	subj 2	subj 3	subj 4	subj 5	subj 6	subj 7	subj 8	subj 9	subj 10	subj 11	subj 12	subj 13	subj 14	subj 15	subj 16	subj 17	subj 18	subj 19	subj 20	subj 21	subj 22	subj 23	subj 24	subj 25	subj 26	subj 27	subj 28	subj 29	NAFL+ subj 1	subj 2	subj 3	subj 4	subj 5	subj 6	subj 7	subj 8	subj 9	subj 10	subj 11	subj 12
VAT	10.8	10	2.1	7	5.5	5.4	4.2	3.9	13.9	8	27.1	7.9	8.4	8.7	6.5	22.2	17.8	11.7		3.8	10.3	6.9	6.1	11	5.5	11.7	19.6	6.8	16.5	14.1	7.9	11.2	9	7.2	22.7	5.7	22.3	31.9	21.2	22.1	31.1	20	12	6.1	13.9	13.3	7.3	13.5	12.9
SAT	13.3	9.2	1.9	14.3	2.4	5.8	2.9	7.8	12.2	9.2	10.5	14.9	7	10.5	12.2	16.7	6.5	12.2	16.8	12	17.2	9.2	9.5	9.7	8	6.2	12	20.6	7.7	12	11.5	5.2	12.6	13.8	16.5		22.6	27.3	15.4	21.5	19.8	16.9	9.1	11.4	12.5	14.5	9.7	5.9	9.4
MtDNA VAT	CON	NAFL-	NAFL+	NASH		mtDNA SAT	CON	NAFL-	NAFL+	NASH
subj 1	182.21	281.76	189.41	226.92			280.96	215.2	215.78	182.22
subj 2	422.31	392.17	257.18	250.72			254.06	196.84	168.4	263.34
subj 3	333.33	287.5	301.96	179.9			257.48	272.8	303.72	186.46
subj 4	393.42	271.02	254.26	325.62			240.58	276.18	179.66	705.5
subj 5	147.53	286.19	237.64	143.26			245.76	162.14	271.16	278.58
subj 6	308.55	223.98	268.84	233.94			301.18	250.28	240.6	209.54
subj 7	257.18	314.29	295.91	349.46			218.1	278.42	240.64	268.88
subj 8	276.25	267.96	260.32	275.58			154.6	300.92	290.16	215.74
subj 9		270.6	267.24	266.74			270.58	235.32	318.38	316.08
subj 10		343.66	318.5	293.67				214.28	263.32	181.54
subj 11		194.94	361.08	274.84				199.64	280	239.28
subj 12		253.81		197.44				278.44	272.46	282.92
subj 13		266.27		285.24				183.58	215.12	208.54
subj 14		306.25		225.14				295.74
subj 15		246.95						179.62
subj 16		357.66						250.62
subj 17		260.48						292.92
subj 18		273.51						273.44
subj 19		183.6						212.36
subj 20		250.5						215.76
subj 21		250.28						187.66
subj 22		171.9						272.28
subj 23		248.12						180.52
subj 24		314.77						326.42
subj 25		226.38						271.48
subj 26		395.76						206.58
subj 27		253.97						142.38
subj 28		309.23
subj 29		193.07
[truncated: 18 more columns]

## Sheet: Figure 4a+b
Figures 4a and 4b
Figure 4a	CON subj 1	subj 2	subj 3	subj 4	subj 5	subj 6	subj 7	subj 8	subj 9	NAFL- subj 1	subj 2	subj 3	subj 4	subj 5	subj 6	subj 7	subj 8	subj 9	subj 10	subj 11	subj 12	subj 13	subj 14	subj 15	subj 16	subj 17	subj 18	subj 19	subj 20	subj 21	subj 22	subj 23	subj 24	subj 25	subj 26	subj 27	subj 28	subj 29	subj 30	subj 31	NAFL+ subj 1	subj 2	subj 3	subj 4	subj 5	subj 6	subj 7	subj 8	subj 9
Liver	0.67			0.46		0.6	0.62	0.59	0.92	0.67	0.48	0.53	0.58	0.61		0.68	0.71	0.47	0.6	0.69	0.42		0.84	0.82	0.76	0.65	0.84	0.75	0.99	0.56	0.65	0.78	0.72	0.51	0.73	0.75	0.75	0.61	0.54	0.59				0.78	0.43	0.53		0.79	0.79
VAT	0.79	0.79	0.72	0.82	0.89	0.88	0.69	0.79	0.83	0.82	0.79	0.74	0.96	1.01	0.84	0.83	0.84	0.9		0.87	0.83	0.98	0.7	0.8	0.83	0.79	1	0.85		0.85	0.81	0.87	0.79	0.72	0.85	0.85	1.16	0.87	0.83	0.75			0.93	0.79	0.75	0.87	0.84		0.91
SAT	0.79	0.79	0.76	0.83	0.82	0.84	0.86	0.84	0.74	0.78	0.7	0.83	0.75	0.9	0.79	0.76	0.72	0.77		0.79	0.87		0.81	0.67	0.87	0.72	1	0.84	0.94	0.97	0.79	0.78	0.78	0.71	0.75	0.79		0.75		0.62	0.83		0.86	0.92	0.74	0.79	0.79		0.86
Figure 4b	CON subj 1	subj 2	subj 3	subj 4	subj 5	subj 6	subj 7	subj 8	subj 9	NAFL- subj 1	subj 2	subj 3	subj 4	subj 5	subj 6	subj 7	subj 8	subj 9	subj 10	subj 11	subj 12	subj 13	subj 14	subj 15	subj 16	subj 17	subj 18	subj 19	subj 20	subj 21	subj 22	subj 23	subj 24	subj 25	subj 26	subj 27	subj 28	subj 29	subj 30	subj 31	NAFL+ subj 1	subj 2	subj 3	subj 4	subj 5	subj 6	subj 7	subj 8	subj 9
Liver	1.5			1.59		1.46	1.04	2.14	1.25	1.61	2	1.9	1.51	1.12		0.72	1.65	1.59	0.85	2.13	0.99	0.96	1.21	1.47	1.24	0.96	1.14	1.55	1.66	1.1	2.25	1.31	1.83	1.3	1.31	1.19	1.09	1.66	1.28	1.41		3.78		1.02	1.36	1.3		1.07	3.27
VAT	11.2	7.09	3.75	5.63	4	5.71	6	6.84	9.5	5.2	5.4	3.91	12	8	2.6	4.83	8.57	5.33		35	15.33	8.4	3	5.42	11.5	6.33	5.83	4.33	3.36		6.86	5.57	6.67	4.4	6	7.43	5.27	6.86	9.17	12.2			5.5	2	7	5.75	5.5		5.2
SAT	7	10.4	4.33	4.55	9.8	8	8.5	6.5	6.67	9.67	4.33	4.4	3.83	3.86	3.33	4.63	2.82	-4		11.33	-35	3.75	4	7.75	4.5		7	13.33	5.43	5	12.67	6	7.5	8.67	5.33	8.2	7	15		5.38	6.2		7	1.71	10	8.2	1.8		2.88
[truncated: 22 more columns]

## Sheet: Figure 5a-5f
Figure 5a	Baseline (all OBE) sujb 1	subj 2	subj 3	subj 4	subj 5	subj 6	subj 7	subj 8	subj 9	subj 10	subj 11	subj 12	subj 13	subj 14	subj 15	subj 16	subj 17	subj 18	subj 19	subj 20	subj 21	12 mo (all OBE) subj 1	subj 2	subj 3	subj 4	subj 5	subj 6	subj 7	subj 8	subj 9	subj 10	subj 11	subj 12	subj 13	subj 14	subj 15	subj 16	subj 17	subj 18	subj 19	subj 20	subj 21	CON (baseline, dimmed) subj 1	subj 2	subj 3	subj 4	subj 5	subj 6
GM	5.7	6.1	7.6	6.2	5.6	7.5	4.6	2.8	5.5	5.7	4.9	5	2.4	5.5	7.5	4.8	6.1	5.2	2.5	7.9	1.8	5.4	6.6	8.9	1.7	5.3	3.4	4.8	3.8	10	-1.1	1.4	2.5	2.9	4.9	4.7	4.8	5.9	3.8	9	2.9	7.4	7.6	5.9	4.5	3.1	4	2.6
GMD	9.2	11.6	8.5	10.2	8.9	6.4	9.8	3.4	6.8	5.5	7.6	8.3	5.4	20.8	10.2	15.7	8.5	5.1	4.7	10.8	1.5	9	0.3	10.9	0.9	8.7	6.6	5.7	7.2	12.7	2.9	6.3	6	7.7	8.5	8.5	7.8	9.9	6.1	10.2	8.8	11.6	11.5	9.4	6.6	3.2	8.6	3.3
GMOD	16.5	25	13	16.1	12.7	12.3	15.6	4.2	13.5	9.3	13.2	20.1	9.9	32.8	15.2	38.5	11.2	11.4	8.5	16.1	3.5	12.2	10.9	16	3.5	15.3	15.5	13.8	13.6	18.4	7.8	17	12.9	18.5	16.6	10.5	14.7	16	18	14.6	11	24.6	13.7	20.6	8.5	8.7	15.2	3.6
GMOSD/OXPHOSmax	34.9	44.4	29.6	31.6	25.2	24.8	34.5	22.8	31.4	20.1	36.6	39.8	37.5	65.2	25.1	49.9	31.9	18	24	31.8	20.7	51.6	39.7	23.1	7.4	37.9	40.3	31.4	29.4	44.3	21.2	50.8	28	53.9	34.9	46.2	44.6	28.1	36.5	42.3	41	54.6	20.7	44.3	15.7	19.6	34	37
FCCP	51.9	84.3	48.8	44.3	54	41.1	49.9	27	41.4	30.9	49.1	40.3	57.9		58.7	62.8	44.9	27.2	31.7		26.6	68.7		41.5	13	61.9	99.1	45.2	57.3	82.1	61.9	69.8	65.8	107.5	58.5	66.5	76.7	61.6	70	73	55.3		31	96.3	26.4	31.5	57.7	40
Figure 5b	Baseline (all OBE) subj 1	subj 2	subj 3	subj 4	subj 5	subj 6	subj 7	subj 8	subj 9	subj 10	subj 11	subj 12	subj 13	subj 14	subj 15	subj 16	12 months (all OBE) subj 1	subj 2	subj 3	subj 4	subj 5	subj 6	subj 7	subj 8	subj 9	subj 10	subj 11	subj 12	subj 13	subj 14	subj 15	subj 16	subj 17	subj 18	subj 19	CON (baseline, dimmed)
GM	10.9	7.3	2.5	1.4	3	3.7	4.3	2.4	1.2	12.7	11	6.7	10.5	5.9	4.4	5.4	3.8	7.8	2.5	5.5	5.4	3.2	1	3.5	9.5	1.8	3.4	4.5	5.8	4.6	11.1	3.9	6.3	5.4	4	10	2.7	5.8	4.6	3.3	4.6	2.3
GMD	6.3	8.1	5.4	1.9	3.2	2.8	6.1	1.8	4.8	17.2	13	6.8	13.7	5.6	4.9	5.6	5.1	13.8	6	6.1	8.7	6.2	4.4	4.7	9.7	4.8	7.1	9.9	9.9	8	14.4	5.1	9.5	8.8	9.8	14.2	3.2	8.6	6	4.2	8	2.9
Rotenone	9.1	5.8	4.5	1.2	0.1	2.9	2.9	2.2	0	14.4	15.7	4.9		5.6	2.1	2.4	2.5	5.6	2.4	3	3.3	2.8	1.7	0.2	7.6	1.2	2.9	2.2	2.6	2.1	6.9	4	4.2	2.2	3.3	6.5	2	3.3	4.8	3.3	3.8	1.1
Succinate	4.1	25.5	18.5	9.5	29.2	11.3	26.4	6.9	24	45.2	35.1		42.8	13.3	22.4	20.3	47.6	44.1	20.5	17.3	45.6	16.2	31.9	32.3	35.7	27.9	21.2	40.6	31.4	54.9	37.5	31	44.9	36.9	48.6	28.7	21.7	42.9	18.1	15.4	41.2	34.4
Antimycin A	4.8	3.9		2.3	0.1	1.4	4.7	4.8	0.6	11	6.3		2.7	6.9	2	2.2	4.1	5.6	4.5	6.4	4.6	2.1	1.5	3.4	5.5	0.8	0.8	6.6	7	2.4	5.6	0.9	2.3	5.1	2.2	8.5	3.1	1.6	5.6	3	2	2.2
TMPD+asc				31	32.4	30.1	22.4	28.1	19.2					22.2	19	12.1	50.7	46.1	27.2	27.1	44.3	37.1	55.5	55.8	57.6	63.9	34.6		55.7	52.8	59.2	48	52.3		50.2		29.4	72.4		25.3	66.3	37.1
Figure 5c	Baseline (all OBE) subj 1	subj 2	subj 3	subj 4	subj 5	subj 6	subj 7	subj 8	subj 9	subj 10	subj 11	subj 12	subj 13	subj 14	subj 15	subj 16	subj 17	subj 18	subj 19	subj 20	subj 21	12 months (all OBE) subj 1	subj 2	subj 3	subj 4	subj 5	subj 6	subj 7	subj 8	subj 9	subj 10	subj 11	subj 12	subj 13	subj 14	subj 15	subj 16	subj 17	subj 18	subj 19	subj 20	subj 21	CON (baseline, dimmed)
GM	0.013145	0.011855	0.016255	0.013745	0.013273	0.013368	0.010984	0.010794	0.013298	0.008856	0.014878	0.012935	0.006393	0.010695	0.003521	0.010524	0.010432	0.004591	0.012538	0.010513	0.007199	0.012311	0.02722	0.019592	0.0198	0.019067	0.002146	0.008324	0.006898	0.004933	0.007225	0.004198	0.00892	0.005357	0.003725	0.008958	0.013399	-0.001507	0.011864	0.00251	0.0068	0.005645	0.01367	0.00574	0.00711	0.01628	0.00747	0.00566	0.00493
GMD	0.049713	0.019135	0.022107	0.026138	0.014845	0.021992	0.035927	0.017155	0.011348	0.018868	0.020339	0.018024	0.007763	0.01049	0.002934	0.013012	0.010066	0.00863	0.019447	0.017452	0.016197	0.021588	0.04574	0.035862	0.000998	0.023325	0.001144	0.01355	0.011401	0.009531	0.008679	0.01271	0.014977	0.010094	0.005958	0.013956	0.01698	0.004125	0.013391	0.011155	0.015983	0.014855	0.02051	0.0052	0.0113	0.02382	0.00773	0.01212	0.00614
GMOD	0.078394	0.034318	0.032943	0.056332	0.022703	0.034713	0.088101	0.02448	0.021809	0.030035	0.03032	0.023749	0.009589	0.023447	0.006847	0.025832	0.01702	0.015608	0.033777	0.042262	0.029694	0.041861	0.062174	0.044145	0.03295	0.034324	0.004433	0.025421	0.020066	0.022539	0.020841	0.015921	0.0242	0.019102	0.017532	0.029686	0.024652	0.011039	0.019211	0.029982	0.034456	0.035683	0.02459	0.01148	0.02482	0.03049	0.02093	0.02147	0.00666
GMOSD/OXPHOSmax	0.155832	0.072587	0.0544	0.100045	0.051694	0.068133	0.114188	0.048574	0.043972	0.066423	0.059887	0.067642	0.052055	0.037022	0.040493	0.060084	0.036786	0.044069	0.093654	0.083684	0.112478	0.088146	0.262535	0.194237	0.120011	0.049432	0.009521	0.077128	0.04957	0.058697	0.047497	0.059513	0.042614	0.041489	0.035591	0.065867	0.05947	0.029807	0.055751	0.08975	0.074855	0.103871	0.03712	0.02769	0.05344	0.05628	0.04702	0.04797	0.06896
FCCP		0.107945	0.127221	0.18995	0.085225	0.095515	0.143707	0.104086	0.072872	0.096072		0.095208	0.061644	0.055944	0.052034	0.079219	0.056552	0.058208	0.12564	0.084735	0.173665	0.14793	0.349283	0.279416		0.088893	0.016665	0.13266	0.081076	0.144152	0.06852	0.080358	0.0933	0.080793	0.068287		0.110062	0.087084	0.096122	0.123391	0.176269	0.207144	0.05539	0.05937	0.11626	0.09451	0.07571	0.08138	0.07471
Figure 5d	Baseline (all OBE) subj 1	subj 2	subj 3	subj 4	subj 5	subj 6	subj 7	subj 8	subj 9	subj 10	subj 11	subj 12	subj 13	subj 14	subj 15	12 months (all OBE) subj 1	subj 2	subj 3	subj 4	subj 5	subj 6	subj 7	subj 8	subj 9	subj 10	subj 11	subj 12	subj 13	subj 14	subj 15	subj 16	subj 17	subj 18	subj 19	CON (baseline, dimmed) subj 1	subj 2	subj 3	subj 4	subj 5	subj 6
GM	0.030354	0.022671	0.02384	0.012749	0.015332	0.004819	0.022265	0.003196	0.012135	0.010563	0.005741	0.006772	0.008079	0.011003	0.005046	0.011375	0.019334	0.024511	0.023579	0.005243	0.007003	0.007908	0.007029	0.0047	0.001469	0.007844	0.01684	0.004864	0.003803	0.004877	0.012769	0.002548	0.008348	0.009049	0.017895	0.007001	0.016499	0.007921	0.006488	0.004293
GMD	0.041109	0.013103	0.028175	0.014146	0.015561	0.010409	0.02905	0.004338	0.011518	0.010955	0.006123	0.005124	0.008997	0.015609	0.003785	0.025026	0.025948	0.041622	0.041717	0.012754	0.007864	0.013861	0.011427	0.009007	0.006694	0.012754	0.021852	0.006555	0.004924	0.011831	0.012997	0.006744	0.012443	0.018982	0.025412	0.010381	0.021521	0.010082	0.011283	0.005412
Rotenone	0.034417	0.018927	0.034027	0.010129	0.011213	0.008674		0.00274	0.011518	0.004695	0.000191	0.005307	0.003856	0.007421	0.004626	0.005561	0.01272	0.010931	0.016929	0.005029	0.003855	0.003548	0.00428	0.00403	0.00259	0.003239	0.010419	0.000338	0.00391	0.003948	0.010207	0.001619	0.005557	0.007684	0.011632	0.003984	0.017217	0.007921	0.00536	0.002053
Succinate	0.108031	0.008527	0.076073	0.044534		0.035659	0.090755	0.021689	0.027355	0.03971	0.055874	0.020681	0.041131	0.067554	0.014508	0.102631	0.242183	0.13193	0.133312	0.04389	0.022203	0.095073	0.059741	0.023616	0.04827	0.05363	0.056743	0.045521	0.030258	0.058696	0.047909	0.039241	0.059069	0.056838	0.05136	0.051787	0.064921	0.036966	0.05811	0.064203
Antimycin A	0.026291	0.009983	0.013654	0.006811			0.005725	0.005251	0.014192	0.004304	0.000191	0.002562	0.003672	0.012027	0.010093	0.016684	0.02086	0.029514	0.016929	0.00963	0.008172	0.004188	0.006047	0.003056	0.002242	0.007336	0.008511	0.004793	0.000878	0.002692	0.00743	0.001183	0.003015	0.002249	0.015211	0.001931	0.020086	0.007201	0.002821	0.004106
TMPD+asc								0.070776	0.04566	0.02367	0.061998	0.055088	0.034888	0.057318	0.059083		0.257956	0.234262	0.139358	0.058099	0.03486	0.09137	0.058026	0.05391	0.08412		0.08959	0.078678	0.046825	0.060616	0.077215	0.089929	0.068866	0.092659		0.087373		0.06073	0.093512	0.069242
Figure 5e	Baseline subj 1	subj 2	subj 3	subj 4	subj 5	subj 6	subj 7	subj 8	subj 9	subj 10	subj 11	subj 12	subj 13	subj 14	subj 15	subj 16	subj 17	subj 18	subj 19	12 mo after surgery subj 1		subj 2	subj 3	subj 4	subj 5	subj 6	subj 7	subj 8	subj 9	subj 10	subj 11	subj 12	subj 13	subj 14	subj 15	subj 16	subj 17	subj 18	CON (baseline, dimmed) subj 1	subj 2	subj 3	subj 4	subj 5	subj 6	subj 7	subj 8
Liver tissue	0.67	0.43	0.53	0.61	0.71	0.79	0.47	0.6	0.69	0.71	0.84	0.66	0.79	0.76	0.65	0.76	0.75	0.99	0.65	0.75	0.7	0.56	0.57	0.58	0.61	0.41	0.69	0.74	0.46	0.51	0.52	0.79	0.54	0.34	0.58	0.73	0.42	0.5	0.67	0.47	0.46	0.6	0.62	0.59	0.92	0.6
Figure 5f	Baseline subj 1	subj 2	subj 3	subj 4	subj 5	subj 6	subj 7	subj 8	subj 9	subj 10	subj 11	subj 12	subj 13	subj 14	subj 15	subj 16	subj 17	subj 18	subj 19	subj 20	subj 21	12 mo after surgery subj 1	subj 2	subj 3	subj 4	subj 5	subj 6	subj 7	subj 8	subj 9	subj 10	subj 11	subj 12	subj 13	subj 14	subj 15	subj 16	subj 17	subj 18	subj 19	subj 20	subj 21	CON (baseline, dimmed) subj 1	subj 2	subj 3	subj 4	subj 5	subj 6	subj 7
Liver tissue	3.78	1.61	1.36	1.9	1.12	1.65	3.27	1.59	0.85	2.13	1.37	1.39	1.21	0.98	0.83	1.24	0.96	1.88	1.55	1.66	2.25	1.75	1.68	1.83	0.05	1.22	0.53	1.63	1.65	1.93	1.2	3.03	1.68	1.88	1.6	1.56	1.27	-2.74	1.13	4.44	2.35	2.63	1.5	0.91	1.59	1.46	1.04	2.14	1.25

## Sheet: Figure 6a+b
Figure 6a	subj 1	subj 2	subj 3	subj 4	subj 5	subj 6	subj 7	subj 8	subj 9	subj 10	subj 11	subj 12	subj 13	subj 14	subj 15	subj 16	subj 17	subj 18	subj 19	subj 20	subj 21
Baseline	418.4	480.8	461.4	443.8	572.6	463.8	437	518.8	564	519.4	531	471.6	438	486.2	511.2	522.6	546.4	544.6	390.8	475.6	333.4
12 mo	395.59	196.55	237.85	330.8	467.31	778.26	577.87	763.97	687.26	660.25	688.42	660.34	709.35	1025.53	828.33	745.58	710.23	759.45	565.68	373.52	519.01
Figure 6b	Baseline subj1	subj 2	subj 3	subj 4	subj 5	subj 6	subj 7	subj 8	subj 9	subj 10	subj 11	subj 12	subj 13	subj 14	subj 15	subj 16	subj 17	subj 18	subj 19	subj 20	subj 21	12 months subj 1	subj 2	subj 3	subj 4	subj 5	subj 6	subj 7	subj 8	subj 9	subj 10	subj 11	subj 12	subj 13	subj 14	subj 15	subj 16	subj 17	subj 18	subj 19	subj 20	subj 21
mtDNA	418.4	480.8	461.4	443.8	572.6	463.8	437	518.8	564	519.4	531	471.6	438	486.2	511.2	522.6	546.4	544.6	390.8	475.6	333.4	395.59	196.55	237.85	330.8	467.31	778.26	577.87	763.97	687.26	660.25	688.42	660.34	709.35	1025.53	828.33	745.58	710.23	759.45	565.68	373.52	519.01

## Sheet: Suppl fig s1
Percutaneous liver biopsy	Pig sample 1	Pig sample 2	Pig sample 3
GM	6.61	3.68	5.3
GMD	24.77	22.78	23.84
GMOD	44.21	40.95	40.01
GMOSD/OXPHOSmax	82.31	77.1	70.07
FCCP	118.46	115.03	88.18
Wedged liver biopsy	Pig sample 1	Pig sample 2	Pig sample 3
GM	7.36	4.84	7.31
GMD	31.57	22.39	29.43
GMOD	58.86	40.01	52.23
GMOSD/OXPHOSmax	96.66	80.38	84.98
FCCP	144.03	123.7	128.65
